# Supplementary material for: Genomic Surveillance of SARS-CoV-2 Variants in the Dominican Republic and Emergence of a Local Lineage
Source: Int J Environ Res Public Health. 2023 Apr 13;20(8):5503. doi: 10.3390/ijerph20085503 (PMC10138544; doi:10.3390/ijerph20085503)
Supplement: Supplementary file 1 [file ijerph-20-05503-s001.zip]

Archive with 1 entries (1 files):
- ijerph-2140002-supplementary.pdf
